# Supplementary material for: A novel dataset on legal traditions, their determinants, and their economic role in 155 transplants
Source: Data Brief. 2016 May 31;8:394–8. doi: 10.1016/j.dib.2016.05.049 (PMC4908268; doi:10.1016/j.dib.2016.05.049)
Supplement: Supplementary file 2 — Supplementary material [file mmc2.zip]

Archive with 1 entries (1 files):
- Measuring_LT.tex
