# Supplementary material for: A novel dataset on legal traditions, their determinants, and their economic role in 155 transplants
Source: Data Brief. 2016 May 31;8:394–8. doi: 10.1016/j.dib.2016.05.049 (PMC4908268; doi:10.1016/j.dib.2016.05.049)
Supplement: Supplementary file 3 — Supplementary material [file mmc3.xlsx]

## Sheet: Legal Institutions
Country	Countries	Civil-I	Statute-I	Comprehensive-Appeal-I	Judgment-Law-I	Inquisitorial-I	Written-Evidence-I	Item
Anguilla	1	0	1	0	0	0	0	1
	1	0	0	1	0	0	0	2
	1	0	0	0	1	0	0	3
	1	0	0	0	0	1	0	4
	1	0	0	0	0	0	1	5
Argentina	2	1	1	0	0	0	0	1
	2	1	0	1	0	0	0	2
	2	1	0	0	1	0	0	3
	2	1	0	0	0	1	0	4
	2	1	0	0	0	0	1	5
Australia	3	0	1	0	0	0	0	1
	3	0	0	1	0	0	0	2
	3	0	0	0	1	0	0	3
	3	0	0	0	0	1	0	4
	3	0	0	0	0	0	1	5
Bahrain	4	0	1	0	0	0	0	1
	4	0	0	1	0	0	0	2
	4	0	0	0	1	0	0	3
	4	0	0	0	0	1	0	4
	4	1	0	0	0	0	1	5
Bangladesh	5	0	1	0	0	0	0	1
	5	0	0	1	0	0	0	2
	5	0	0	0	1	0	0	3
	5	0	0	0	0	1	0	4
	5	1	0	0	0	0	1	5
Barbados	6	0	1	0	0	0	0	1
	6	0	0	1	0	0	0	2
	6	0	0	0	1	0	0	3
	6	0	0	0	0	1	0	4
	6	1	0	0	0	0	1	5
Belgium	7	1	1	0	0	0	0	1
	7	1	0	1	0	0	0	2
	7	1	0	0	1	0	0	3
	7	1	0	0	0	1	0	4
	7	1	0	0	0	0	1	5
Belize	8	0	1	0	0	0	0	1
	8	0	0	1	0	0	0	2
	8	0	0	0	1	0	0	3
	8	0	0	0	0	1	0	4
	8	1	0	0	0	0	1	5
Bermuda	9	0	1	0	0	0	0	1
	9	0	0	1	0	0	0	2
	9	0	0	0	1	0	0	3
	9	0	0	0	0	1	0	4
	9	0	0	0	0	0	1	5
Bolivia	10	1	1	0	0	0	0	1
	10	1	0	1	0	0	0	2
	10	1	0	0	1	0	0	3
	10	1	0	0	0	1	0	4
	10	1	0	0	0	0	1	5
Botswana	11	0	1	0	0	0	0	1
	11	1	0	1	0	0	0	2
	11	1	0	0	1	0	0	3
	11	1	0	0	0	1	0	4
	11	1	0	0	0	0	1	5
Brazil	12	1	1	0	0	0	0	1
	12	1	0	1	0	0	0	2
	12	1	0	0	1	0	0	3
	12	1	0	0	0	1	0	4
	12	1	0	0	0	0	1	5
BVI	13	0	1	0	0	0	0	1
	13	0	0	1	0	0	0	2
	13	0	0	0	1	0	0	3
	13	0	0	0	0	1	0	4
	13	0	0	0	0	0	1	5
Bulgaria	14	1	1	0	0	0	0	1
	14	1	0	1	0	0	0	2
	14	1	0	0	1	0	0	3
	14	1	0	0	0	1	0	4
	14	1	0	0	0	0	1	5
Canada	15	0	1	0	0	0	0	1
	15	0	0	1	0	0	0	2
	15	0	0	0	1	0	0	3
	15	0	0	0	0	1	0	4
	15	0	0	0	0	0	1	5
Cayman Islands	16	0	1	0	0	0	0	1
	16	0	0	1	0	0	0	2
	16	0	0	0	1	0	0	3
	16	0	0	0	0	1	0	4
	16	0	0	0	0	0	1	5
Chile	17	1	1	0	0	0	0	1
	17	1	0	1	0	0	0	2
	17	1	0	0	1	0	0	3
	17	1	0	0	0	1	0	4
	17	1	0	0	0	0	1	5
China	18	0	1	0	0	0	0	1
	18	1	0	1	0	0	0	2
	18	0	0	0	1	0	0	3
	18	1	0	0	0	1	0	4
	18	1	0	0	0	0	1	5
Colombia	19	1	1	0	0	0	0	1
	19	1	0	1	0	0	0	2
	19	1	0	0	1	0	0	3
	19	1	0	0	0	1	0	4
	19	1	0	0	0	0	1	5
Costa Rica	20	1	1	0	0	0	0	1
	20	1	0	1	0	0	0	2
	20	1	0	0	1	0	0	3
	20	1	0	0	0	1	0	4
	20	1	0	0	0	0	1	5
Cote d'Ivoire	21	1	1	0	0	0	0	1
	21	1	0	1	0	0	0	2
	21	1	0	0	1	0	0	3
	21	1	0	0	0	1	0	4
	21	1	0	0	0	0	1	5
Croatia	22	1	1	0	0	0	0	1
	22	1	0	1	0	0	0	2
	22	1	0	0	1	0	0	3
	22	1	0	0	0	1	0	4
	22	0	0	0	0	0	1	5
Cyprus	23	0	1	0	0	0	0	1
	23	0	0	1	0	0	0	2
	23	0	0	0	1	0	0	3
	23	0	0	0	0	1	0	4
	23	1	0	0	0	0	1	5
Czech Republic	24	1	1	0	0	0	0	1
	24	1	0	1	0	0	0	2
	24	1	0	0	1	0	0	3
	24	1	0	0	0	1	0	4
	24	0	0	0	0	0	1	5
Dominican Republic	25	1	1	0	0	0	0	1
	25	1	0	1	0	0	0	2
	25	1	0	0	1	0	0	3
	25	1	0	0	0	1	0	4
	25	1	0	0	0	0	1	5
Ecuador	26	1	1	0	0	0	0	1
	26	1	0	1	0	0	0	2
	26	1	0	0	1	0	0	3
	26	1	0	0	0	1	0	4
	26	1	0	0	0	0	1	5
Egypt, Arab Rep.	27	1	1	0	0	0	0	1
	27	1	0	1	0	0	0	2
	27	1	0	0	1	0	0	3
	27	1	0	0	0	1	0	4
	27	1	0	0	0	0	1	5
El Salvador	28	1	1	0	0	0	0	1
	28	1	0	1	0	0	0	2
	28	1	0	0	1	0	0	3
	28	1	0	0	0	1	0	4
	28	1	0	0	0	0	1	5
Estonia	29	1	1	0	0	0	0	1
	29	1	0	1	0	0	0	2
	29	1	0	0	1	0	0	3
	29	1	0	0	0	1	0	4
	29	0	0	0	0	0	1	5
Finland	30	0	1	0	0	0	0	1
	30	0	0	1	0	0	0	2
	30	0	0	0	1	0	0	3
	30	1	0	0	0	1	0	4
	30	0	0	0	0	0	1	5
Georgia	31	1	1	0	0	0	0	1
	31	1	0	1	0	0	0	2
	31	1	0	0	1	0	0	3
	31	1	0	0	0	1	0	4
	31	0	0	0	0	0	1	5
Ghana	32	0	1	0	0	0	0	1
	32	0	0	1	0	0	0	2
	32	0	0	0	1	0	0	3
	32	0	0	0	0	1	0	4
	32	1	0	0	0	0	1	5
Gibraltar	33	0	1	0	0	0	0	1
	33	0	0	1	0	0	0	2
	33	0	0	0	1	0	0	3
	33	0	0	0	0	1	0	4
	33	0	0	0	0	0	1	5
Greece	34	0	1	0	0	0	0	1
	34	1	0	1	0	0	0	2
	34	0	0	0	1	0	0	3
	34	1	0	0	0	1	0	4
	34	1	0	0	0	0	1	5
Grenada	35	0	1	0	0	0	0	1
	35	0	0	1	0	0	0	2
	35	0	0	0	1	0	0	3
	35	0	0	0	0	1	0	4
	35	1	0	0	0	0	1	5
Guatemala	36	1	1	0	0	0	0	1
	36	1	0	1	0	0	0	2
	36	1	0	0	1	0	0	3
	36	1	0	0	0	1	0	4
	36	1	0	0	0	0	1	5
Honduras	37	1	1	0	0	0	0	1
	37	1	0	1	0	0	0	2
	37	1	0	0	1	0	0	3
	37	1	0	0	0	1	0	4
	37	1	0	0	0	0	1	5
Hong Kong, China	38	0	1	0	0	0	0	1
	38	0	0	1	0	0	0	2
	38	0	0	0	1	0	0	3
	38	0	0	0	0	1	0	4
	38	1	0	0	0	0	1	5
Hungary	39	1	1	0	0	0	0	1
	39	1	0	1	0	0	0	2
	39	1	0	0	1	0	0	3
	39	1	0	0	0	1	0	4
	39	0	0	0	0	0	1	5
Iceland	40	0	1	0	0	0	0	1
	40	1	0	1	0	0	0	2
	40	0	0	0	1	0	0	3
	40	1	0	0	0	1	0	4
	40	0	0	0	0	0	1	5
India	41	0	1	0	0	0	0	1
	41	0	0	1	0	0	0	2
	41	0	0	0	1	0	0	3
	41	0	0	0	0	1	0	4
	41	1	0	0	0	0	1	5
Indonesia	42	1	1	0	0	0	0	1
	42	1	0	1	0	0	0	2
	42	1	0	0	1	0	0	3
	42	1	0	0	0	1	0	4
	42	0	0	0	0	0	1	5
Ireland	43	0	1	0	0	0	0	1
	43	0	0	1	0	0	0	2
	43	0	0	0	1	0	0	3
	43	0	0	0	0	1	0	4
	43	0	0	0	0	0	1	5
Israel	44	0	1	0	0	0	0	1
	44	0	0	1	0	0	0	2
	44	0	0	0	1	0	0	3
	44	0	0	0	0	1	0	4
	44	1	0	0	0	0	1	5
Italy	45	1	1	0	0	0	0	1
	45	1	0	1	0	0	0	2
	45	1	0	0	1	0	0	3
	45	1	0	0	0	1	0	4
	45	1	0	0	0	0	1	5
Jamaica	46	0	1	0	0	0	0	1
	46	0	0	1	0	0	0	2
	46	0	0	0	1	0	0	3
	46	0	0	0	0	1	0	4
	46	1	0	0	0	0	1	5
Japan	47	0	1	0	0	0	0	1
	47	1	0	1	0	0	0	2
	47	0	0	0	1	0	0	3
	47	1	0	0	0	1	0	4
	47	1	0	0	0	0	1	5
Jordan	48	0	1	0	0	0	0	1
	48	1	0	1	0	0	0	2
	48	1	0	0	1	0	0	3
	48	1	0	0	0	1	0	4
	48	1	0	0	0	0	1	5
Kazakhstan	49	1	1	0	0	0	0	1
	49	1	0	1	0	0	0	2
	49	1	0	0	1	0	0	3
	49	1	0	0	0	1	0	4
	49	0	0	0	0	0	1	5
Kenya	50	0	1	0	0	0	0	1
	50	0	0	1	0	0	0	2
	50	0	0	0	1	0	0	3
	50	0	0	0	0	1	0	4
	50	1	0	0	0	0	1	5
Korea, Rep.	51	0	1	0	0	0	0	1
	51	1	0	1	0	0	0	2
	51	0	0	0	1	0	0	3
	51	1	0	0	0	1	0	4
	51	1	0	0	0	0	1	5
Kuwait	52	0	1	0	0	0	0	1
	52	1	0	1	0	0	0	2
	52	1	0	0	1	0	0	3
	52	1	0	0	0	1	0	4
	52	1	0	0	0	0	1	5
Latvia	53	1	1	0	0	0	0	1
	53	1	0	1	0	0	0	2
	53	1	0	0	1	0	0	3
	53	1	0	0	0	1	0	4
	53	0	0	0	0	0	1	5
Lebanon	54	0	1	0	0	0	0	1
	54	1	0	1	0	0	0	2
	54	1	0	0	1	0	0	3
	54	1	0	0	0	1	0	4
	54	1	0	0	0	0	1	5
Lithuania	55	1	1	0	0	0	0	1
	55	1	0	1	0	0	0	2
	55	1	0	0	1	0	0	3
	55	1	0	0	0	1	0	4
	55	0	0	0	0	0	1	5
Luxembourg	56	1	1	0	0	0	0	1
	56	1	0	1	0	0	0	2
	56	1	0	0	1	0	0	3
	56	1	0	0	0	1	0	4
	56	1	0	0	0	0	1	5
Malawi	57	0	1	0	0	0	0	1
	57	0	0	1	0	0	0	2
	57	0	0	0	1	0	0	3
	57	0	0	0	0	1	0	4
	57	1	0	0	0	0	1	5
Malaysia	58	0	1	0	0	0	0	1
	58	0	0	1	0	0	0	2
	58	0	0	0	1	0	0	3
	58	0	0	0	0	1	0	4
	58	1	0	0	0	0	1	5
Malta	59	1	1	0	0	0	0	1
	59	1	0	1	0	0	0	2
	59	1	0	0	1	0	0	3
	59	1	0	0	0	1	0	4
	59	1	0	0	0	0	1	5
Mexico	60	1	1	0	0	0	0	1
	60	1	0	1	0	0	0	2
	60	1	0	0	1	0	0	3
	60	1	0	0	0	1	0	4
	60	1	0	0	0	0	1	5
Monaco	61	1	1	0	0	0	0	1
	61	1	0	1	0	0	0	2
	61	1	0	0	1	0	0	3
	61	1	0	0	0	1	0	4
	61	1	0	0	0	0	1	5
Morocco	62	1	1	0	0	0	0	1
	62	1	0	1	0	0	0	2
	62	1	0	0	1	0	0	3
	62	1	0	0	0	1	0	4
	62	1	0	0	0	0	1	5
Namibia	63	0	1	0	0	0	0	1
	63	0	0	1	0	0	0	2
	63	0	0	0	1	0	0	3
	63	0	0	0	0	1	0	4
	63	1	0	0	0	0	1	5
Netherlands	64	1	1	0	0	0	0	1
	64	1	0	1	0	0	0	2
	64	1	0	0	1	0	0	3
	64	1	0	0	0	1	0	4
	64	1	0	0	0	0	1	5
New Zealand	65	0	1	0	0	0	0	1
	65	0	0	1	0	0	0	2
	65	0	0	0	1	0	0	3
	65	0	0	0	0	1	0	4
	65	0	0	0	0	0	1	5
Nigeria	66	0	1	0	0	0	0	1
	66	0	0	1	0	0	0	2
	66	0	0	0	1	0	0	3
	66	0	0	0	0	1	0	4
	66	1	0	0	0	0	1	5
Norway	67	0	1	0	0	0	0	1
	67	1	0	1	0	0	0	2
	67	0	0	0	1	0	0	3
	67	1	0	0	0	1	0	4
	67	0	0	0	0	0	1	5
Pakistan	68	0	1	0	0	0	0	1
	68	0	0	1	0	0	0	2
	68	0	0	0	1	0	0	3
	68	0	0	0	0	1	0	4
	68	1	0	0	0	0	1	5
Panama	69	1	1	0	0	0	0	1
	69	1	0	1	0	0	0	2
	69	1	0	0	1	0	0	3
	69	1	0	0	0	1	0	4
	69	1	0	0	0	0	1	5
Paraguay	70	1	1	0	0	0	0	1
	70	1	0	1	0	0	0	2
	70	1	0	0	1	0	0	3
	70	1	0	0	0	1	0	4
	70	1	0	0	0	0	1	5
Peru	71	1	1	0	0	0	0	1
	71	1	0	1	0	0	0	2
	71	1	0	0	1	0	0	3
	71	1	0	0	0	1	0	4
	71	1	0	0	0	0	1	5
Philippines	72	1	1	0	0	0	0	1
	72	1	0	1	0	0	0	2
	72	1	0	0	1	0	0	3
	72	1	0	0	0	1	0	4
	72	1	0	0	0	0	1	5
Poland	73	1	1	0	0	0	0	1
	73	1	0	1	0	0	0	2
	73	1	0	0	1	0	0	3
	73	1	0	0	0	1	0	4
	73	0	0	0	0	0	1	5
Portugal	74	1	1	0	0	0	0	1
	74	1	0	1	0	0	0	2
	74	1	0	0	1	0	0	3
	74	1	0	0	0	1	0	4
	74	1	0	0	0	0	1	5
Romania	75	0	1	0	0	0	0	1
	75	1	0	1	0	0	0	2
	75	1	0	0	1	0	0	3
	75	1	0	0	0	1	0	4
	75	1	0	0	0	0	1	5
Senegal	76	1	1	0	0	0	0	1
	76	1	0	1	0	0	0	2
	76	1	0	0	1	0	0	3
	76	1	0	0	0	1	0	4
	76	1	0	0	0	0	1	5
Singapore	77	0	1	0	0	0	0	1
	77	0	0	1	0	0	0	2
	77	0	0	0	1	0	0	3
	77	0	0	0	0	1	0	4
	77	1	0	0	0	0	1	5
Slovenia	78	1	1	0	0	0	0	1
	78	1	0	1	0	0	0	2
	78	1	0	0	1	0	0	3
	78	1	0	0	0	1	0	4
	78	0	0	0	0	0	1	5
South Africa	79	0	1	0	0	0	0	1
	79	0	0	1	0	0	0	2
	79	0	0	0	1	0	0	3
	79	0	0	0	0	1	0	4
	79	1	0	0	0	0	1	5
Spain	80	1	1	0	0	0	0	1
	80	1	0	1	0	0	0	2
	80	1	0	0	1	0	0	3
	80	1	0	0	0	1	0	4
	80	1	0	0	0	0	1	5
Sri Lanka	81	0	1	0	0	0	0	1
	81	0	0	1	0	0	0	2
	81	0	0	0	1	0	0	3
	81	0	0	0	0	1	0	4
	81	1	0	0	0	0	1	5
St. Vincent and the Grenadines	82	0	1	0	0	0	0	1
	82	0	0	1	0	0	0	2
	82	0	0	0	1	0	0	3
	82	0	0	0	0	1	0	4
	82	1	0	0	0	0	1	5
Swaziland	83	1	1	0	0	0	0	1
	83	1	0	1	0	0	0	2
	83	1	0	0	1	0	0	3
	83	1	0	0	0	1	0	4
	83	1	0	0	0	0	1	5
Taiwan	84	0	1	0	0	0	0	1
	84	1	0	1	0	0	0	2
	84	0	0	0	1	0	0	3
	84	1	0	0	0	1	0	4
	84	1	0	0	0	0	1	5
Tanzania	85	0	1	0	0	0	0	1
	85	0	0	1	0	0	0	2
	85	0	0	0	1	0	0	3
	85	0	0	0	0	1	0	4
	85	1	0	0	0	0	1	5
Thailand	86	0	1	0	0	0	0	1
	86	1	0	1	0	0	0	2
	86	0	0	0	1	0	0	3
	86	1	0	0	0	1	0	4
	86	1	0	0	0	0	1	5
Trinidad and Tobago	87	0	1	0	0	0	0	1
	87	0	0	1	0	0	0	2
	87	0	0	0	1	0	0	3
	87	0	0	0	0	1	0	4
	87	1	0	0	0	0	1	5
Tunisia	88	1	1	0	0	0	0	1
	88	1	0	1	0	0	0	2
	88	1	0	0	1	0	0	3
	88	1	0	0	0	1	0	4
	88	1	0	0	0	0	1	5
Turkey	89	0	1	0	0	0	0	1
	89	1	0	1	0	0	0	2
	89	1	0	0	1	0	0	3
	89	1	0	0	0	1	0	4
	89	1	0	0	0	0	1	5
Turks & Cai.	90	0	1	0	0	0	0	1
	90	0	0	1	0	0	0	2
	90	0	0	0	1	0	0	3
	90	0	0	0	0	1	0	4
	90	0	0	0	0	0	1	5
Uganda	91	0	1	0	0	0	0	1
	91	0	0	1	0	0	0	2
	91	0	0	0	1	0	0	3
	91	0	0	0	0	1	0	4
	91	1	0	0	0	0	1	5
Ukraine	92	1	1	0	0	0	0	1
	92	1	0	1	0	0	0	2
	92	1	0	0	1	0	0	3
	92	1	0	0	0	1	0	4
	92	0	0	0	0	0	1	5
United Arab Emirates	93	0	1	0	0	0	0	1
	93	0	0	1	0	0	0	2
	93	0	0	0	1	0	0	3
	93	0	0	0	0	1	0	4
	93	1	0	0	0	0	1	5
United States	94	0	1	0	0	0	0	1
	94	0	0	1	0	0	0	2
	94	0	0	0	1	0	0	3
	94	0	0	0	0	1	0	4
	94	0	0	0	0	0	1	5
Uruguay	95	1	1	0	0	0	0	1
	95	1	0	1	0	0	0	2
	95	1	0	0	1	0	0	3
	95	1	0	0	0	1	0	4
	95	1	0	0	0	0	1	5
Venezuela	96	1	1	0	0	0	0	1
	96	1	0	1	0	0	0	2
	96	1	0	0	1	0	0	3
	96	1	0	0	0	1	0	4
	96	1	0	0	0	0	1	5
Vietnam	97	1	1	0	0	0	0	1
	97	1	0	1	0	0	0	2
	97	1	0	0	1	0	0	3
	97	1	0	0	0	1	0	4
	97	1	0	0	0	0	1	5
Zambia	98	0	1	0	0	0	0	1
	98	0	0	1	0	0	0	2
	98	0	0	0	1	0	0	3
	98	0	0	0	0	1	0	4
	98	1	0	0	0	0	1	5
Zimbabwe	99	0	1	0	0	0	0	1
	99	0	0	1	0	0	0	2
	99	0	0	0	1	0	0	3
	99	0	0	0	0	1	0	4
	99	1	0	0	0	0	1	5
Variables Definition
Civil-I	Sum of Comprehensive-Appeal-I-Ind, Judgment-Law-Ind, Inquisitorial-Ind, Written-Evidence-Ind and Statute-Ind.
Statute-I	Dummy equal to 1 if the the law making institution at independence was Statute law.
Comprehensive-Appeal-I	Dummy equal to 1 if at independence issues of both law and fact could be reviewed in appeal and 0 if only new evidence or issues of law could be reviewed, or if there was no appeal.
Judgment-Law-I	Dummy equal to 1 if at independence judgments were on law only, and zero when they were based on equity grounds as well.
Inquisitorial-I	Dummy equal to 1 if at independence judges could request or take evidence that had not been introduced by the parties and could refuse to collect or admit requested evidence, 0.5 if they had only one of the two prerogatives, and 0 otherwise.
Written-Evidence-I	Dummy equal to 1 if at independence the evidence was mostly submitted to the court in written form and zero otherwise.
Civil_c	Sum of Comprehensive-Appeal-I, Judgment-Law, Inquisitorial, Written-Evidence, Statute.
Statute_c	Dummy equal to 1 if the the law making institution in 2000 was Statute law.
Comprehensive-Appeal_c	Dummy equal to 1 if for the collection of a bounced check issues of both law and fact can be reviewed in appeal and 0 if only new evidence or issues of law can be reviewed, or if there is no appeal.
Judgment-Law_c	Dummy equal to 1 if for the collection of a bounced check judgments must be on law only, and zero when they may be based on equity grounds.
Inquisitorial_c	Dummy equal to 1 if for the collection of a bounced check judges can request or take evidence that has not been introduced by the parties and can refuse to collect or admit requested evidence, 0.5 if they have only one of the two prerogatives, and 0 otherwise.
Written-Evidence_c	Dummy equal to 1 if for the collection of a bounced check the evidence is mostly submitted to the court in written form and zero otherwise.
Civil_e	Sum of Comprehensive-Appeal-I, Judgment-Law, Inquisitorial, Written-Evidence, Statute.
Statute_e	Dummy equal to 1 if the the law making institution in 2000 was Statute law.
Comprehensive-Appeal_e	Dummy equal to 1 if for the eviction of a non-paying tenant issues of both law and fact can be reviewed in appeal and 0 if only new evidence or issues of law can be reviewed, or if there is no appeal.
Judgment-Law_e	Dummy equal to 1 if for the eviction of a non-paying tenant judgments must be on law only, and zero when they may be based on equity grounds.
Inquisitorial_e	Dummy equal to 1 if for the eviction of a non-paying tenant judges can request or take evidence that has not been introduced by the parties and can refuse to collect or admit requested evidence, 0.5 if they have only one of the two prerogatives, and 0 otherwise.
Written-Evidence_e	Dummy equal to 1 if for the eviction of a non-paying tenant the evidence is mostly submitted to the court in written form and zero otherwise.
Item	Legal institution identifier.
Country	Countries	Civil_c	Statute_c	Comprehensive-Appeal_c	Judgment-Law_c	Inquisitorial_c	Written-Evidence_c	Item
Anguilla	1	0	1	0	0	0	0	1
	1	1	0	1	0	0	0	2
	1	1	0	0	1	0	0	3
	1	1	0	0	0	1	0	4
	1	0	0	0	0	0	1	5
Argentina	2	0	1	0	0	0	0	1
	2	1	0	1	0	0	0	2
	2	1	0	0	1	0	0	3
	2	1	0	0	0	1	0	4
	2	1	0	0	0	0	1	5
Australia	3	0	1	0	0	0	0	1
	3	0	0	1	0	0	0	2
	3	0	0	0	1	0	0	3
	3	1	0	0	0	1	0	4
	3	0	0	0	0	0	1	5
Bahrain	4	1	1	0	0	0	0	1
	4	1	0	1	0	0	0	2
	4	1	0	0	1	0	0	3
	4	0	0	0	0	1	0	4
	4	0	0	0	0	0	1	5
Bangladesh	5	0	1	0	0	0	0	1
	5	1	0	1	0	0	0	2
	5	1	0	0	1	0	0	3
	5	1	0	0	0	1	0	4
	5	0	0	0	0	0	1	5
Barbados	6	0	1	0	0	0	0	1
	6	1	0	1	0	0	0	2
	6	1	0	0	1	0	0	3
	6	1	0	0	0	1	0	4
	6	0	0	0	0	0	1	5
Belgium	7	1	1	0	0	0	0	1
	7	1	0	1	0	0	0	2
	7	0	0	0	1	0	0	3
	7	1	0	0	0	1	0	4
	7	1	0	0	0	0	1	5
Belize	8	0	1	0	0	0	0	1
	8	1	0	1	0	0	0	2
	8	0	0	0	1	0	0	3
	8	1	0	0	0	1	0	4
	8	0	0	0	0	0	1	5
Bermuda	9	0	1	0	0	0	0	1
	9	0	0	1	0	0	0	2
	9	0	0	0	1	0	0	3
	9	1	0	0	0	1	0	4
	9	0	0	0	0	0	1	5
Bolivia	10	1	1	0	0	0	0	1
	10	1	0	1	0	0	0	2
	10	0	0	0	1	0	0	3
	10	1	0	0	0	1	0	4
	10	1	0	0	0	0	1	5
Botswana	11	0	1	0	0	0	0	1
	11	1	0	1	0	0	0	2
	11	1	0	0	1	0	0	3
	11	1	0	0	0	1	0	4
	11	1	0	0	0	0	1	5
Brazil	12	1	1	0	0	0	0	1
	12	1	0	1	0	0	0	2
	12	1	0	0	1	0	0	3
	12	1	0	0	0	1	0	4
	12	0	0	0	0	0	1	5
BVI	13	0	1	0	0	0	0	1
	13	1	0	1	0	0	0	2
	13	0	0	0	1	0	0	3
	13	1	0	0	0	1	0	4
	13	0	0	0	0	0	1	5
Bulgaria	14	1	1	0	0	0	0	1
	14	1	0	1	0	0	0	2
	14	1	0	0	1	0	0	3
	14	1	0	0	0	1	0	4
	14	0	0	0	0	0	1	5
Canada	15	0	1	0	0	0	0	1
	15	0	0	1	0	0	0	2
	15	0	0	0	1	0	0	3
	15	1	0	0	0	1	0	4
	15	0	0	0	0	0	1	5
Cayman Islands	16	0	1	0	0	0	0	1
	16	1	0	1	0	0	0	2
	16	0	0	0	1	0	0	3
	16	1	0	0	0	1	0	4
	16	0	0	0	0	0	1	5
Chile	17	1	1	0	0	0	0	1
	17	1	0	1	0	0	0	2
	17	0	0	0	1	0	0	3
	17	0	0	0	0	1	0	4
	17	0	0	0	0	0	1	5
China	18	1	1	0	0	0	0	1
	18	1	0	1	0	0	0	2
	18	0	0	0	1	0	0	3
	18	1	0	0	0	1	0	4
	18	0	0	0	0	0	1	5
Colombia	19	1	1	0	0	0	0	1
	19	0	0	1	0	0	0	2
	19	1	0	0	1	0	0	3
	19	1	0	0	0	1	0	4
	19	1	0	0	0	0	1	5
Costa Rica	20	1	1	0	0	0	0	1
	20	1	0	1	0	0	0	2
	20	1	0	0	1	0	0	3
	20	1	0	0	0	1	0	4
	20	1	0	0	0	0	1	5
Cote d'Ivoire	21	1	1	0	0	0	0	1
	21	1	0	1	0	0	0	2
	21	0	0	0	1	0	0	3
	21	1	0	0	0	1	0	4
	21	0	0	0	0	0	1	5
Croatia	22	1	1	0	0	0	0	1
	22	1	0	1	0	0	0	2
	22	1	0	0	1	0	0	3
	22	1	0	0	0	1	0	4
	22	0	0	0	0	0	1	5
Cyprus	23	0	1	0	0	0	0	1
	23	1	0	1	0	0	0	2
	23	0	0	0	1	0	0	3
	23	1	0	0	0	1	0	4
	23	0	0	0	0	0	1	5
Czech Republic	24	1	1	0	0	0	0	1
	24	1	0	1	0	0	0	2
	24	1	0	0	1	0	0	3
	24	1	0	0	0	1	0	4
	24	0	0	0	0	0	1	5
Dominican Republic	25	0	1	0	0	0	0	1
	25	1	0	1	0	0	0	2
	25	0	0	0	1	0	0	3
	25	1	0	0	0	1	0	4
	25	0	0	0	0	0	1	5
Ecuador	26	1	1	0	0	0	0	1
	26	1	0	1	0	0	0	2
	26	0	0	0	1	0	0	3
	26	1	0	0	0	1	0	4
	26	1	0	0	0	0	1	5
Egypt, Arab Rep.	27	1	1	0	0	0	0	1
	27	0	0	1	0	0	0	2
	27	1	0	0	1	0	0	3
	27	1	0	0	0	1	0	4
	27	0	0	0	0	0	1	5
El Salvador	28	1	1	0	0	0	0	1
	28	1	0	1	0	0	0	2
	28	1	0	0	1	0	0	3
	28	1	0	0	0	1	0	4
	28	1	0	0	0	0	1	5
Estonia	29	1	1	0	0	0	0	1
	29	1	0	1	0	0	0	2
	29	1	0	0	1	0	0	3
	29	1	0	0	0	1	0	4
	29	0	0	0	0	0	1	5
Finland	30	0	1	0	0	0	0	1
	30	1	0	1	0	0	0	2
	30	1	0	0	1	0	0	3
	30	1	0	0	0	1	0	4
	30	0	0	0	0	0	1	5
Georgia	31	1	1	0	0	0	0	1
	31	1	0	1	0	0	0	2
	31	1	0	0	1	0	0	3
	31	1	0	0	0	1	0	4
	31	0	0	0	0	0	1	5
Ghana	32	0	1	0	0	0	0	1
	32	0	0	1	0	0	0	2
	32	0	0	0	1	0	0	3
	32	1	0	0	0	1	0	4
	32	0	0	0	0	0	1	5
Gibraltar	33	0	1	0	0	0	0	1
	33	0	0	1	0	0	0	2
	33	0	0	0	1	0	0	3
	33	1	0	0	0	1	0	4
	33	0	0	0	0	0	1	5
Greece	34	1	1	0	0	0	0	1
	34	0	0	1	0	0	0	2
	34	1	0	0	1	0	0	3
	34	1	0	0	0	1	0	4
	34	1	0	0	0	0	1	5
Grenada	35	0	1	0	0	0	0	1
	35	1	0	1	0	0	0	2
	35	1	0	0	1	0	0	3
	35	1	0	0	0	1	0	4
	35	0	0	0	0	0	1	5
Guatemala	36	0	1	0	0	0	0	1
	36	1	0	1	0	0	0	2
	36	1	0	0	1	0	0	3
	36	0	0	0	0	1	0	4
	36	1	0	0	0	0	1	5
Honduras	37	1	1	0	0	0	0	1
	37	0	0	1	0	0	0	2
	37	1	0	0	1	0	0	3
	37	1	0	0	0	1	0	4
	37	1	0	0	0	0	1	5
Hong Kong, China	38	0	1	0	0	0	0	1
	38	0	0	1	0	0	0	2
	38	0	0	0	1	0	0	3
	38	1	0	0	0	1	0	4
	38	0	0	0	0	0	1	5
Hungary	39	1	1	0	0	0	0	1
	39	1	0	1	0	0	0	2
	39	1	0	0	1	0	0	3
	39	1	0	0	0	1	0	4
	39	0	0	0	0	0	1	5
Iceland	40	0	1	0	0	0	0	1
	40	1	0	1	0	0	0	2
	40	1	0	0	1	0	0	3
	40	1	0	0	0	1	0	4
	40	0	0	0	0	0	1	5
India	41	0	1	0	0	0	0	1
	41	0	0	1	0	0	0	2
	41	1	0	0	1	0	0	3
	41	1	0	0	0	1	0	4
	41	0	0	0	0	0	1	5
Indonesia	42	0	1	0	0	0	0	1
	42	1	0	1	0	0	0	2
	42	0	0	0	1	0	0	3
	42	1	0	0	0	1	0	4
	42	1	0	0	0	0	1	5
Ireland	43	0	1	0	0	0	0	1
	43	1	0	1	0	0	0	2
	43	0	0	0	1	0	0	3
	43	1	0	0	0	1	0	4
	43	0	0	0	0	0	1	5
Israel	44	0	1	0	0	0	0	1
	44	1	0	1	0	0	0	2
	44	1	0	0	1	0	0	3
	44	0	0	0	0	1	0	4
	44	0	0	0	0	0	1	5
Italy	45	1	1	0	0	0	0	1
	45	1	0	1	0	0	0	2
	45	1	0	0	1	0	0	3
	45	1	0	0	0	1	0	4
	45	0	0	0	0	0	1	5
Jamaica	46	0	1	0	0	0	0	1
	46	1	0	1	0	0	0	2
	46	1	0	0	1	0	0	3
	46	1	0	0	0	1	0	4
	46	0	0	0	0	0	1	5
Japan	47	0	1	0	0	0	0	1
	47	1	0	1	0	0	0	2
	47	1	0	0	1	0	0	3
	47	1	0	0	0	1	0	4
	47	1	0	0	0	0	1	5
Jordan	48	1	1	0	0	0	0	1
	48	0	0	1	0	0	0	2
	48	1	0	0	1	0	0	3
	48	1	0	0	0	1	0	4
	48	0	0	0	0	0	1	5
Kazakhstan	49	1	1	0	0	0	0	1
	49	1	0	1	0	0	0	2
	49	1	0	0	1	0	0	3
	49	1	0	0	0	1	0	4
	49	1	0	0	0	0	1	5
Kenya	50	0	1	0	0	0	0	1
	50	1	0	1	0	0	0	2
	50	0	0	0	1	0	0	3
	50	1	0	0	0	1	0	4
	50	0	0	0	0	0	1	5
Korea, Rep.	51	1	1	0	0	0	0	1
	51	1	0	1	0	0	0	2
	51	1	0	0	1	0	0	3
	51	1	0	0	0	1	0	4
	51	0	0	0	0	0	1	5
Kuwait	52	1	1	0	0	0	0	1
	52	1	0	1	0	0	0	2
	52	0	0	0	1	0	0	3
	52	1	0	0	0	1	0	4
	52	0	0	0	0	0	1	5
Latvia	53	1	1	0	0	0	0	1
	53	1	0	1	0	0	0	2
	53	1	0	0	1	0	0	3
	53	1	0	0	0	1	0	4
	53	0	0	0	0	0	1	5
Lebanon	54	1	1	0	0	0	0	1
	54	1	0	1	0	0	0	2
	54	0	0	0	1	0	0	3
	54	1	0	0	0	1	0	4
	54	0	0	0	0	0	1	5
Lithuania	55	1	1	0	0	0	0	1
	55	1	0	1	0	0	0	2
	55	1	0	0	1	0	0	3
	55	1	0	0	0	1	0	4
	55	0	0	0	0	0	1	5
Luxembourg	56	1	1	0	0	0	0	1
	56	1	0	1	0	0	0	2
	56	1	0	0	1	0	0	3
	56	1	0	0	0	1	0	4
	56	0	0	0	0	0	1	5
Malawi	57	0	1	0	0	0	0	1
	57	1	0	1	0	0	0	2
	57	0	0	0	1	0	0	3
	57	1	0	0	0	1	0	4
	57	0	0	0	0	0	1	5
Malaysia	58	0	1	0	0	0	0	1
	58	1	0	1	0	0	0	2
	58	0	0	0	1	0	0	3
	58	0	0	0	0	1	0	4
	58	0	0	0	0	0	1	5
Malta	59	1	1	0	0	0	0	1
	59	1	0	1	0	0	0	2
	59	0	0	0	1	0	0	3
	59	1	0	0	0	1	0	4
	59	0	0	0	0	0	1	5
Mexico	60	0	1	0	0	0	0	1
	60	1	0	1	0	0	0	2
	60	1	0	0	1	0	0	3
	60	1	0	0	0	1	0	4
	60	0	0	0	0	0	1	5
Monaco	61	1	1	0	0	0	0	1
	61	0	0	1	0	0	0	2
	61	0	0	0	1	0	0	3
	61	1	0	0	0	1	0	4
	61	0	0	0	0	0	1	5
Morocco	62	1	1	0	0	0	0	1
	62	1	0	1	0	0	0	2
	62	0	0	0	1	0	0	3
	62	1	0	0	0	1	0	4
	62	1	0	0	0	0	1	5
Namibia	63	0	1	0	0	0	0	1
	63	1	0	1	0	0	0	2
	63	1	0	0	1	0	0	3
	63	1	0	0	0	1	0	4
	63	1	0	0	0	0	1	5
Netherlands	64	1	1	0	0	0	0	1
	64	1	0	1	0	0	0	2
	64	0	0	0	1	0	0	3
	64	1	0	0	0	1	0	4
	64	0	0	0	0	0	1	5
New Zealand	65	0	1	0	0	0	0	1
	65	1	0	1	0	0	0	2
	65	0	0	0	1	0	0	3
	65	1	0	0	0	1	0	4
	65	0	0	0	0	0	1	5
Nigeria	66	0	1	0	0	0	0	1
	66	1	0	1	0	0	0	2
	66	0	0	0	1	0	0	3
	66	1	0	0	0	1	0	4
	66	0	0	0	0	0	1	5
Norway	67	0	1	0	0	0	0	1
	67	1	0	1	0	0	0	2
	67	1	0	0	1	0	0	3
	67	1	0	0	0	1	0	4
	67	0	0	0	0	0	1	5
Pakistan	68	0	1	0	0	0	0	1
	68	1	0	1	0	0	0	2
	68	1	0	0	1	0	0	3
	68	1	0	0	0	1	0	4
	68	1	0	0	0	0	1	5
Panama	69	1	1	0	0	0	0	1
	69	1	0	1	0	0	0	2
	69	1	0	0	1	0	0	3
	69	1	0	0	0	1	0	4
	69	1	0	0	0	0	1	5
Paraguay	70	1	1	0	0	0	0	1
	70	0	0	1	0	0	0	2
	70	1	0	0	1	0	0	3
	70	1	0	0	0	1	0	4
	70	1	0	0	0	0	1	5
Peru	71	0	1	0	0	0	0	1
	71	1	0	1	0	0	0	2
	71	1	0	0	1	0	0	3
	71	1	0	0	0	1	0	4
	71	1	0	0	0	0	1	5
Philippines	72	0	1	0	0	0	0	1
	72	1	0	1	0	0	0	2
	72	1	0	0	1	0	0	3
	72	1	0	0	0	1	0	4
	72	1	0	0	0	0	1	5
Poland	73	1	1	0	0	0	0	1
	73	1	0	1	0	0	0	2
	73	1	0	0	1	0	0	3
	73	1	0	0	0	1	0	4
	73	1	0	0	0	0	1	5
Portugal	74	1	1	0	0	0	0	1
	74	0	0	1	0	0	0	2
	74	1	0	0	1	0	0	3
	74	1	0	0	0	1	0	4
	74	0	0	0	0	0	1	5
Romania	75	1	1	0	0	0	0	1
	75	1	0	1	0	0	0	2
	75	1	0	0	1	0	0	3
	75	1	0	0	0	1	0	4
	75	0	0	0	0	0	1	5
Senegal	76	1	1	0	0	0	0	1
	76	1	0	1	0	0	0	2
	76	1	0	0	1	0	0	3
	76	1	0	0	0	1	0	4
	76	1	0	0	0	0	1	5
Singapore	77	0	1	0	0	0	0	1
	77	1	0	1	0	0	0	2
	77	0	0	0	1	0	0	3
	77	0	0	0	0	1	0	4
	77	0	0	0	0	0	1	5
Slovenia	78	1	1	0	0	0	0	1
	78	1	0	1	0	0	0	2
	78	1	0	0	1	0	0	3
	78	1	0	0	0	1	0	4
	78	0	0	0	0	0	1	5
South Africa	79	0	1	0	0	0	0	1
	79	1	0	1	0	0	0	2
	79	1	0	0	1	0	0	3
	79	1	0	0	0	1	0	4
	79	0	0	0	0	0	1	5
Spain	80	1	1	0	0	0	0	1
	80	1	0	1	0	0	0	2
	80	1	0	0	1	0	0	3
	80	1	0	0	0	1	0	4
	80	1	0	0	0	0	1	5
Sri Lanka	81	0	1	0	0	0	0	1
	81	1	0	1	0	0	0	2
	81	1	0	0	1	0	0	3
	81	1	0	0	0	1	0	4
	81	1	0	0	0	0	1	5
St. Vincent and the Grenadines	82	0	1	0	0	0	0	1
	82	0	0	1	0	0	0	2
	82	1	0	0	1	0	0	3
	82	1	0	0	0	1	0	4
	82	0	0	0	0	0	1	5
Swaziland	83	1	1	0	0	0	0	1
	83	1	0	1	0	0	0	2
	83	1	0	0	1	0	0	3
	83	1	0	0	0	1	0	4
	83	1	0	0	0	0	1	5
Taiwan	84	1	1	0	0	0	0	1
	84	1	0	1	0	0	0	2
	84	1	0	0	1	0	0	3
	84	1	0	0	0	1	0	4
	84	0	0	0	0	0	1	5
Tanzania	85	0	1	0	0	0	0	1
	85	1	0	1	0	0	0	2
	85	0	0	0	1	0	0	3
	85	1	0	0	0	1	0	4
	85	1	0	0	0	0	1	5
Thailand	86	1	1	0	0	0	0	1
	86	1	0	1	0	0	0	2
	86	1	0	0	1	0	0	3
	86	1	0	0	0	1	0	4
	86	0	0	0	0	0	1	5
Trinidad and Tobago	87	0	1	0	0	0	0	1
	87	0	0	1	0	0	0	2
	87	0	0	0	1	0	0	3
	87	1	0	0	0	1	0	4
	87	0	0	0	0	0	1	5
Tunisia	88	0	1	0	0	0	0	1
	88	1	0	1	0	0	0	2
	88	1	0	0	1	0	0	3
	88	1	0	0	0	1	0	4
	88	1	0	0	0	0	1	5
Turkey	89	0	1	0	0	0	0	1
	89	0	0	1	0	0	0	2
	89	0	0	0	1	0	0	3
	89	1	0	0	0	1	0	4
	89	1	0	0	0	0	1	5
Turks & Cai.	90	0	1	0	0	0	0	1
	90	1	0	1	0	0	0	2
	90	0	0	0	1	0	0	3
	90	1	0	0	0	1	0	4
	90	0	0	0	0	0	1	5
Uganda	91	0	1	0	0	0	0	1
	91	1	0	1	0	0	0	2
	91	1	0	0	1	0	0	3
	91	1	0	0	0	1	0	4
	91	1	0	0	0	0	1	5
Ukraine	92	1	1	0	0	0	0	1
	92	1	0	1	0	0	0	2
	92	0	0	0	1	0	0	3
	92	1	0	0	0	1	0	4
	92	0	0	0	0	0	1	5
United Arab Emirates	93	1	1	0	0	0	0	1
	93	1	0	1	0	0	0	2
	93	1	0	0	1	0	0	3
	93	1	0	0	0	1	0	4
	93	1	0	0	0	0	1	5
United States	94	0	1	0	0	0	0	1
	94	1	0	1	0	0	0	2
	94	1	0	0	1	0	0	3
	94	1	0	0	0	1	0	4
	94	0	0	0	0	0	1	5
Uruguay	95	1	1	0	0	0	0	1
	95	1	0	1	0	0	0	2
	95	0	0	0	1	0	0	3
	95	1	0	0	0	1	0	4
	95	0	0	0	0	0	1	5
Venezuela	96	1	1	0	0	0	0	1
	96	1	0	1	0	0	0	2
	96	1	0	0	1	0	0	3
	96	1	0	0	0	1	0	4
	96	1	0	0	0	0	1	5
Vietnam	97	1	1	0	0	0	0	1
	97	1	0	1	0	0	0	2
	97	0	0	0	1	0	0	3
	97	1	0	0	0	1	0	4
	97	0	0	0	0	0	1	5
Zambia	98	0	1	0	0	0	0	1
	98	1	0	1	0	0	0	2
	98	0	0	0	1	0	0	3
	98	1	0	0	0	1	0	4
	98	0	0	0	0	0	1	5
Zimbabwe	99	0	1	0	0	0	0	1
	99	1	0	1	0	0	0	2
	99	1	0	0	1	0	0	3
	99	1	0	0	0	1	0	4
	99	1	0	0	0	0	1	5
Country	Countries	Civil_e	Statute_e	Comprehensive-Appeal_e	Judgment-Law_e	Inquisitorial_e	Written-Evidence_e	Item
Anguilla	1	0	1	0	0	0	0	1
	1	1	0	1	0	0	0	2
	1	1	0	0	1	0	0	3
	1	1	0	0	0	1	0	4
	1	1	0	0	0	0	1	5
Argentina	2	0	1	0	0	0	0	1
	2	1	0	1	0	0	0	2
	2	1	0	0	1	0	0	3
	2	1	0	0	0	1	0	4
	2	1	0	0	0	0	1	5
Australia	3	0	1	0	0	0	0	1
	3	0	0	1	0	0	0	2
	3	0	0	0	1	0	0	3
	3	1	0	0	0	1	0	4
	3	0	0	0	0	0	1	5
Bahrain	4	1	1	0	0	0	0	1
	4	1	0	1	0	0	0	2
	4	1	0	0	1	0	0	3
	4	1	0	0	0	1	0	4
	4	0	0	0	0	0	1	5
Bangladesh	5	0	1	0	0	0	0	1
	5	1	0	1	0	0	0	2
	5	1	0	0	1	0	0	3
	5	1	0	0	0	1	0	4
	5	0	0	0	0	0	1	5
Barbados	6	0	1	0	0	0	0	1
	6	1	0	1	0	0	0	2
	6	0	0	0	1	0	0	3
	6	1	0	0	0	1	0	4
	6	0	0	0	0	0	1	5
Belgium	7	1	1	0	0	0	0	1
	7	1	0	1	0	0	0	2
	7	0	0	0	1	0	0	3
	7	1	0	0	0	1	0	4
	7	1	0	0	0	0	1	5
Belize	8	0	1	0	0	0	0	1
	8	1	0	1	0	0	0	2
	8	1	0	0	1	0	0	3
	8	1	0	0	0	1	0	4
	8	0	0	0	0	0	1	5
Bermuda	9	0	1	0	0	0	0	1
	9	0	0	1	0	0	0	2
	9	0	0	0	1	0	0	3
	9	1	0	0	0	1	0	4
	9	0	0	0	0	0	1	5
Bolivia	10	1	1	0	0	0	0	1
	10	1	0	1	0	0	0	2
	10	0	0	0	1	0	0	3
	10	1	0	0	0	1	0	4
	10	1	0	0	0	0	1	5
Botswana	11	0	1	0	0	0	0	1
	11	1	0	1	0	0	0	2
	11	1	0	0	1	0	0	3
	11	1	0	0	0	1	0	4
	11	1	0	0	0	0	1	5
Brazil	12	1	1	0	0	0	0	1
	12	1	0	1	0	0	0	2
	12	1	0	0	1	0	0	3
	12	1	0	0	0	1	0	4
	12	0	0	0	0	0	1	5
BVI	13	0	1	0	0	0	0	1
	13	1	0	1	0	0	0	2
	13	0	0	0	1	0	0	3
	13	1	0	0	0	1	0	4
	13	0	0	0	0	0	1	5
Bulgaria	14	1	1	0	0	0	0	1
	14	1	0	1	0	0	0	2
	14	1	0	0	1	0	0	3
	14	1	0	0	0	1	0	4
	14	0	0	0	0	0	1	5
Canada	15	0	1	0	0	0	0	1
	15	0	0	1	0	0	0	2
	15	0	0	0	1	0	0	3
	15	1	0	0	0	1	0	4
	15	0	0	0	0	0	1	5
Cayman Islands	16	0	1	0	0	0	0	1
	16	1	0	1	0	0	0	2
	16	0	0	0	1	0	0	3
	16	1	0	0	0	1	0	4
	16	0	0	0	0	0	1	5
Chile	17	1	1	0	0	0	0	1
	17	1	0	1	0	0	0	2
	17	0	0	0	1	0	0	3
	17	0	0	0	0	1	0	4
	17	0	0	0	0	0	1	5
China	18	1	1	0	0	0	0	1
	18	1	0	1	0	0	0	2
	18	0	0	0	1	0	0	3
	18	1	0	0	0	1	0	4
	18	0	0	0	0	0	1	5
Colombia	19	1	1	0	0	0	0	1
	19	0	0	1	0	0	0	2
	19	1	0	0	1	0	0	3
	19	1	0	0	0	1	0	4
	19	1	0	0	0	0	1	5
Costa Rica	20	1	1	0	0	0	0	1
	20	1	0	1	0	0	0	2
	20	1	0	0	1	0	0	3
	20	1	0	0	0	1	0	4
	20	0	0	0	0	0	1	5
Cote d'Ivoire	21	1	1	0	0	0	0	1
	21	1	0	1	0	0	0	2
	21	0	0	0	1	0	0	3
	21	1	0	0	0	1	0	4
	21	0	0	0	0	0	1	5
Croatia	22	1	1	0	0	0	0	1
	22	1	0	1	0	0	0	2
	22	1	0	0	1	0	0	3
	22	1	0	0	0	1	0	4
	22	0	0	0	0	0	1	5
Cyprus	23	0	1	0	0	0	0	1
	23	1	0	1	0	0	0	2
	23	0	0	0	1	0	0	3
	23	1	0	0	0	1	0	4
	23	0	0	0	0	0	1	5
Czech Republic	24	1	1	0	0	0	0	1
	24	1	0	1	0	0	0	2
	24	1	0	0	1	0	0	3
	24	1	0	0	0	1	0	4
	24	0	0	0	0	0	1	5
Dominican Republic	25	0	1	0	0	0	0	1
	25	1	0	1	0	0	0	2
	25	1	0	0	1	0	0	3
	25	1	0	0	0	1	0	4
	25	0	0	0	0	0	1	5
Ecuador	26	1	1	0	0	0	0	1
	26	1	0	1	0	0	0	2
	26	1	0	0	1	0	0	3
	26	1	0	0	0	1	0	4
	26	1	0	0	0	0	1	5
Egypt, Arab Rep.	27	1	1	0	0	0	0	1
	27	1	0	1	0	0	0	2
	27	1	0	0	1	0	0	3
	27	1	0	0	0	1	0	4
	27	0	0	0	0	0	1	5
El Salvador	28	1	1	0	0	0	0	1
	28	1	0	1	0	0	0	2
	28	1	0	0	1	0	0	3
	28	1	0	0	0	1	0	4
	28	1	0	0	0	0	1	5
Estonia	29	1	1	0	0	0	0	1
	29	1	0	1	0	0	0	2
	29	1	0	0	1	0	0	3
	29	1	0	0	0	1	0	4
	29	0	0	0	0	0	1	5
Finland	30	0	1	0	0	0	0	1
	30	1	0	1	0	0	0	2
	30	1	0	0	1	0	0	3
	30	1	0	0	0	1	0	4
	30	0	0	0	0	0	1	5
Georgia	31	1	1	0	0	0	0	1
	31	1	0	1	0	0	0	2
	31	1	0	0	1	0	0	3
	31	1	0	0	0	1	0	4
	31	0	0	0	0	0	1	5
Ghana	32	0	1	0	0	0	0	1
	32	0	0	1	0	0	0	2
	32	0	0	0	1	0	0	3
	32	1	0	0	0	1	0	4
	32	0	0	0	0	0	1	5
Gibraltar	33	0	1	0	0	0	0	1
	33	0	0	1	0	0	0	2
	33	0	0	0	1	0	0	3
	33	1	0	0	0	1	0	4
	33	1	0	0	0	0	1	5
Greece	34	1	1	0	0	0	0	1
	34	0	0	1	0	0	0	2
	34	1	0	0	1	0	0	3
	34	1	0	0	0	1	0	4
	34	1	0	0	0	0	1	5
Grenada	35	0	1	0	0	0	0	1
	35	1	0	1	0	0	0	2
	35	1	0	0	1	0	0	3
	35	1	0	0	0	1	0	4
	35	0	0	0	0	0	1	5
Guatemala	36	0	1	0	0	0	0	1
	36	1	0	1	0	0	0	2
	36	1	0	0	1	0	0	3
	36	0	0	0	0	1	0	4
	36	1	0	0	0	0	1	5
Honduras	37	1	1	0	0	0	0	1
	37	0	0	1	0	0	0	2
	37	1	0	0	1	0	0	3
	37	1	0	0	0	1	0	4
	37	1	0	0	0	0	1	5
Hong Kong, China	38	0	1	0	0	0	0	1
	38	1	0	1	0	0	0	2
	38	1	0	0	1	0	0	3
	38	1	0	0	0	1	0	4
	38	1	0	0	0	0	1	5
Hungary	39	1	1	0	0	0	0	1
	39	1	0	1	0	0	0	2
	39	1	0	0	1	0	0	3
	39	1	0	0	0	1	0	4
	39	0	0	0	0	0	1	5
Iceland	40	0	1	0	0	0	0	1
	40	1	0	1	0	0	0	2
	40	1	0	0	1	0	0	3
	40	1	0	0	0	1	0	4
	40	0	0	0	0	0	1	5
India	41	0	1	0	0	0	0	1
	41	0	0	1	0	0	0	2
	41	1	0	0	1	0	0	3
	41	1	0	0	0	1	0	4
	41	1	0	0	0	0	1	5
Indonesia	42	0	1	0	0	0	0	1
	42	1	0	1	0	0	0	2
	42	0	0	0	1	0	0	3
	42	1	0	0	0	1	0	4
	42	1	0	0	0	0	1	5
Ireland	43	0	1	0	0	0	0	1
	43	1	0	1	0	0	0	2
	43	0	0	0	1	0	0	3
	43	1	0	0	0	1	0	4
	43	0	0	0	0	0	1	5
Israel	44	0	1	0	0	0	0	1
	44	1	0	1	0	0	0	2
	44	1	0	0	1	0	0	3
	44	0	0	0	0	1	0	4
	44	0	0	0	0	0	1	5
Italy	45	1	1	0	0	0	0	1
	45	1	0	1	0	0	0	2
	45	0	0	0	1	0	0	3
	45	1	0	0	0	1	0	4
	45	1	0	0	0	0	1	5
Jamaica	46	0	1	0	0	0	0	1
	46	1	0	1	0	0	0	2
	46	1	0	0	1	0	0	3
	46	1	0	0	0	1	0	4
	46	0	0	0	0	0	1	5
Japan	47	0	1	0	0	0	0	1
	47	1	0	1	0	0	0	2
	47	1	0	0	1	0	0	3
	47	1	0	0	0	1	0	4
	47	1	0	0	0	0	1	5
Jordan	48	1	1	0	0	0	0	1
	48	0	0	1	0	0	0	2
	48	1	0	0	1	0	0	3
	48	1	0	0	0	1	0	4
	48	0	0	0	0	0	1	5
Kazakhstan	49	1	1	0	0	0	0	1
	49	1	0	1	0	0	0	2
	49	1	0	0	1	0	0	3
	49	1	0	0	0	1	0	4
	49	0	0	0	0	0	1	5
Kenya	50	0	1	0	0	0	0	1
	50	1	0	1	0	0	0	2
	50	0	0	0	1	0	0	3
	50	1	0	0	0	1	0	4
	50	0	0	0	0	0	1	5
Korea, Rep.	51	1	1	0	0	0	0	1
	51	1	0	1	0	0	0	2
	51	1	0	0	1	0	0	3
	51	1	0	0	0	1	0	4
	51	0	0	0	0	0	1	5
Kuwait	52	1	1	0	0	0	0	1
	52	1	0	1	0	0	0	2
	52	1	0	0	1	0	0	3
	52	1	0	0	0	1	0	4
	52	0	0	0	0	0	1	5
Latvia	53	1	1	0	0	0	0	1
	53	1	0	1	0	0	0	2
	53	1	0	0	1	0	0	3
	53	1	0	0	0	1	0	4
	53	0	0	0	0	0	1	5
Lebanon	54	1	1	0	0	0	0	1
	54	1	0	1	0	0	0	2
	54	1	0	0	1	0	0	3
	54	1	0	0	0	1	0	4
	54	0	0	0	0	0	1	5
Lithuania	55	1	1	0	0	0	0	1
	55	1	0	1	0	0	0	2
	55	1	0	0	1	0	0	3
	55	1	0	0	0	1	0	4
	55	0	0	0	0	0	1	5
Luxembourg	56	1	1	0	0	0	0	1
	56	1	0	1	0	0	0	2
	56	0	0	0	1	0	0	3
	56	1	0	0	0	1	0	4
	56	1	0	0	0	0	1	5
Malawi	57	0	1	0	0	0	0	1
	57	1	0	1	0	0	0	2
	57	0	0	0	1	0	0	3
	57	1	0	0	0	1	0	4
	57	0	0	0	0	0	1	5
Malaysia	58	0	1	0	0	0	0	1
	58	1	0	1	0	0	0	2
	58	1	0	0	1	0	0	3
	58	0	0	0	0	1	0	4
	58	0	0	0	0	0	1	5
Malta	59	1	1	0	0	0	0	1
	59	1	0	1	0	0	0	2
	59	1	0	0	1	0	0	3
	59	1	0	0	0	1	0	4
	59	0	0	0	0	0	1	5
Mexico	60	0	1	0	0	0	0	1
	60	1	0	1	0	0	0	2
	60	1	0	0	1	0	0	3
	60	1	0	0	0	1	0	4
	60	0	0	0	0	0	1	5
Monaco	61	1	1	0	0	0	0	1
	61	0	0	1	0	0	0	2
	61	0	0	0	1	0	0	3
	61	1	0	0	0	1	0	4
	61	0	0	0	0	0	1	5
Morocco	62	1	1	0	0	0	0	1
	62	1	0	1	0	0	0	2
	62	0	0	0	1	0	0	3
	62	1	0	0	0	1	0	4
	62	1	0	0	0	0	1	5
Namibia	63	0	1	0	0	0	0	1
	63	1	0	1	0	0	0	2
	63	1	0	0	1	0	0	3
	63	1	0	0	0	1	0	4
	63	1	0	0	0	0	1	5
Netherlands	64	1	1	0	0	0	0	1
	64	1	0	1	0	0	0	2
	64	0	0	0	1	0	0	3
	64	1	0	0	0	1	0	4
	64	0	0	0	0	0	1	5
New Zealand	65	0	1	0	0	0	0	1
	65	1	0	1	0	0	0	2
	65	0	0	0	1	0	0	3
	65	1	0	0	0	1	0	4
	65	0	0	0	0	0	1	5
Nigeria	66	0	1	0	0	0	0	1
	66	1	0	1	0	0	0	2
	66	0	0	0	1	0	0	3
	66	1	0	0	0	1	0	4
	66	0	0	0	0	0	1	5
Norway	67	0	1	0	0	0	0	1
	67	1	0	1	0	0	0	2
	67	1	0	0	1	0	0	3
	67	1	0	0	0	1	0	4
	67	0	0	0	0	0	1	5
Pakistan	68	0	1	0	0	0	0	1
	68	1	0	1	0	0	0	2
	68	1	0	0	1	0	0	3
	68	1	0	0	0	1	0	4
	68	1	0	0	0	0	1	5
Panama	69	1	1	0	0	0	0	1
	69	1	0	1	0	0	0	2
	69	1	0	0	1	0	0	3
	69	1	0	0	0	1	0	4
	69	1	0	0	0	0	1	5
Paraguay	70	1	1	0	0	0	0	1
	70	0	0	1	0	0	0	2
	70	1	0	0	1	0	0	3
	70	1	0	0	0	1	0	4
	70	0	0	0	0	0	1	5
Peru	71	0	1	0	0	0	0	1
	71	1	0	1	0	0	0	2
	71	1	0	0	1	0	0	3
	71	1	0	0	0	1	0	4
	71	1	0	0	0	0	1	5
Philippines	72	0	1	0	0	0	0	1
	72	1	0	1	0	0	0	2
	72	1	0	0	1	0	0	3
	72	1	0	0	0	1	0	4
	72	1	0	0	0	0	1	5
Poland	73	1	1	0	0	0	0	1
	73	1	0	1	0	0	0	2
	73	1	0	0	1	0	0	3
	73	1	0	0	0	1	0	4
	73	1	0	0	0	0	1	5
Portugal	74	1	1	0	0	0	0	1
	74	1	0	1	0	0	0	2
	74	1	0	0	1	0	0	3
	74	1	0	0	0	1	0	4
	74	0	0	0	0	0	1	5
Romania	75	1	1	0	0	0	0	1
	75	1	0	1	0	0	0	2
	75	1	0	0	1	0	0	3
	75	1	0	0	0	1	0	4
	75	0	0	0	0	0	1	5
Senegal	76	1	1	0	0	0	0	1
	76	1	0	1	0	0	0	2
	76	0	0	0	1	0	0	3
	76	1	0	0	0	1	0	4
	76	0	0	0	0	0	1	5
Singapore	77	0	1	0	0	0	0	1
	77	1	0	1	0	0	0	2
	77	0	0	0	1	0	0	3
	77	0	0	0	0	1	0	4
	77	1	0	0	0	0	1	5
Slovenia	78	1	1	0	0	0	0	1
	78	1	0	1	0	0	0	2
	78	1	0	0	1	0	0	3
	78	1	0	0	0	1	0	4
	78	0	0	0	0	0	1	5
South Africa	79	0	1	0	0	0	0	1
	79	1	0	1	0	0	0	2
	79	1	0	0	1	0	0	3
	79	1	0	0	0	1	0	4
	79	0	0	0	0	0	1	5
Spain	80	1	1	0	0	0	0	1
	80	1	0	1	0	0	0	2
	80	1	0	0	1	0	0	3
	80	1	0	0	0	1	0	4
	80	0	0	0	0	0	1	5
Sri Lanka	81	0	1	0	0	0	0	1
	81	1	0	1	0	0	0	2
	81	1	0	0	1	0	0	3
	81	1	0	0	0	1	0	4
	81	0	0	0	0	0	1	5
St. Vincent and the Grenadines	82	0	1	0	0	0	0	1
	82	0	0	1	0	0	0	2
	82	1	0	0	1	0	0	3
	82	1	0	0	0	1	0	4
	82	1	0	0	0	0	1	5
Swaziland	83	1	1	0	0	0	0	1
	83	1	0	1	0	0	0	2
	83	1	0	0	1	0	0	3
	83	1	0	0	0	1	0	4
	83	1	0	0	0	0	1	5
Taiwan	84	1	1	0	0	0	0	1
	84	1	0	1	0	0	0	2
	84	1	0	0	1	0	0	3
	84	1	0	0	0	1	0	4
	84	0	0	0	0	0	1	5
Tanzania	85	0	1	0	0	0	0	1
	85	1	0	1	0	0	0	2
	85	0	0	0	1	0	0	3
	85	1	0	0	0	1	0	4
	85	0	0	0	0	0	1	5
Thailand	86	1	1	0	0	0	0	1
	86	1	0	1	0	0	0	2
	86	1	0	0	1	0	0	3
	86	1	0	0	0	1	0	4
	86	0	0	0	0	0	1	5
Trinidad and Tobago	87	0	1	0	0	0	0	1
	87	0	0	1	0	0	0	2
	87	0	0	0	1	0	0	3
	87	1	0	0	0	1	0	4
	87	0	0	0	0	0	1	5
Tunisia	88	0	1	0	0	0	0	1
	88	1	0	1	0	0	0	2
	88	1	0	0	1	0	0	3
	88	1	0	0	0	1	0	4
	88	0	0	0	0	0	1	5
Turkey	89	0	1	0	0	0	0	1
	89	0	0	1	0	0	0	2
	89	1	0	0	1	0	0	3
	89	1	0	0	0	1	0	4
	89	0	0	0	0	0	1	5
Turks & Cai.	90	0	1	0	0	0	0	1
	90	1	0	1	0	0	0	2
	90	0	0	0	1	0	0	3
	90	1	0	0	0	1	0	4
	90	1	0	0	0	0	1	5
Uganda	91	0	1	0	0	0	0	1
	91	1	0	1	0	0	0	2
	91	1	0	0	1	0	0	3
	91	1	0	0	0	1	0	4
	91	1	0	0	0	0	1	5
Ukraine	92	1	1	0	0	0	0	1
	92	1	0	1	0	0	0	2
	92	0	0	0	1	0	0	3
	92	1	0	0	0	1	0	4
	92	0	0	0	0	0	1	5
United Arab Emirates	93	1	1	0	0	0	0	1
	93	0	0	1	0	0	0	2
	93	1	0	0	1	0	0	3
	93	1	0	0	0	1	0	4
	93	0	0	0	0	0	1	5
United States	94	0	1	0	0	0	0	1
	94	1	0	1	0	0	0	2
	94	1	0	0	1	0	0	3
	94	1	0	0	0	1	0	4
	94	0	0	0	0	0	1	5
Uruguay	95	1	1	0	0	0	0	1
	95	1	0	1	0	0	0	2
	95	0	0	0	1	0	0	3
	95	1	0	0	0	1	0	4
	95	0	0	0	0	0	1	5
Venezuela	96	1	1	0	0	0	0	1
	96	1	0	1	0	0	0	2
	96	1	0	0	1	0	0	3
	96	1	0	0	0	1	0	4
	96	1	0	0	0	0	1	5
Vietnam	97	1	1	0	0	0	0	1
	97	1	0	1	0	0	0	2
	97	0	0	0	1	0	0	3
	97	1	0	0	0	1	0	4
	97	0	0	0	0	0	1	5
Zambia	98	0	1	0	0	0	0	1
	98	1	0	1	0	0	0	2
	98	0	0	0	1	0	0	3
	98	1	0	0	0	1	0	4
	98	0	0	0	0	0	1	5
Zimbabwe	99	0	1	0	0	0	0	1
	99	1	0	1	0	0	0	2
	99	1	0	0	1	0	0	3
	99	1	0	0	0	1	0	4
	99	1	0	0	0	0	1	5

## Sheet: Guerriero (2016a)
Country	Case	Genetic-Distance	ELF	Ln-Language	Ethnic	Pc-Institutions
Albania	0	0.0891608	0.087878	1.38629	0.2204	0.131457
Algeria	0	0.119318	0.435273	2.70805	0.3394	0.113252
Argentina	1	0.568182	0.307319	2.56495	0.255	0.364393
Belgium	0	0	0.551184	2.07944	0.5554	0.884527
Benin	0	0.649913	0.618178	3.89182	0.7872	0.298115
Bolivia	0	0.568182	0.678133	2.83321	0.7396	0.395798
Brazil	0	0.568182	0.0705802	3.71357	0.5408	0.289293
Bulgaria	0	0.0891608	0.219949	1.79176	0.4021	0.303751
Burkina Faso	0	0.649913	0.678255	4.12713	0.7377	0.200465
Cameroon	0	0.649913	0.891899	5.49306	0.8635	0.192039
Central African Republic	0	1	0.686299	4.11087	0.8295	0.203131
Chad	0	0.77229	0.826273	4.7185	0.862	0.105784
Chile	0	0.568182	0.140437	1.09861	0.1861	0.482559
Colombia	0	0.568182	0.0601527	3.63759	0.6014	0.532769
Comoro	0	1	.	.	0	0.377752
Congo	1	1	0.657212	4.06044	0.8747	0.279063
Costa Rica	0	0.54458	0.07109	1.38629	0.2368	0.892133
Cote D'Ivoire	0	0.649913	0.859294	4.23411	0.8204	0.0854784
Croatia	0	0.461101	0.334221	0	0.369	0.374336
Cuba	0	0.54458	0.0357236	0	0.5908	0.288881
Czech Republic	0	0.361888	0.322181	1.09861	0.3222	1
Dominican Republic	1	0.54458	0.0369888	0.693147	0.4294	0.350331
Ecuador	0	0.568182	0.533853	2.77259	0.655	0.455427
Egypt	0	0.103147	0.0440085	2.07944	0.1836	0.404604
El Salvador	0	0.54458	0.165919	.	0.1978	0.366581
Equatorial Guinea	0	1	.	2.19722	0.3467	0.122477
Estonia	0	0	0.524308	0	0.5062	0.895217
Gabon	0	0.649913	0.688143	3.61092	0.769	0.105125
Georgia	0	0.395542	0.49551	2.3979	0.4923	0.699848
Guatemala	1	0.54458	0.643684	3.89182	0.5122	0.293292
Guinea	0	0.649913	0.749607	3.4012	0.7389	0.103238
Haiti	0	0.54458	0.0135912	0	0.095	0.211251
Honduras	0	0.54458	0.161733	1.09861	0.1867	0.503979
Hungary	0	0	0.0981686	1.60944	0.1522	0.364387
Indonesia	1	0.479895	0.764058	6.13556	0.7351	0.311728
Iran	0	0.0861014	0.756582	3.71357	0.6684	0.0934674
Italy	0	0.0222902	0.0381711	3.17805	0.1145	0.60373
Kazakhstan	0	0.414773	0.688473	1.38629	0.6171	0.278739
Khmer Republic	0	0.480769	0.296923	2.83321	0.2105	0.156717
Laos	0	0.499563	0.599657	4.15888	0.5139	0.280746
Latvia	0	0	0.609375	0	0.5867	0.947609
Libya	0	0.119318	0.215457	1.79176	0.792	0.135718
Liechtenstein	0	0.00917832	.	.	0.5726	.
Lithuania	0	0	0.346491	0	0.3223	1
Luxembourg	0	0	.	.	0.5302	.
Madagascar Republic of	0	0.479895	0.0621904	2.30259	0.8791	0.450019
Mali	0	0.508304	0.778311	3.78419	0.6906	0.261636
Malta	0	0.0222902	.	.	0.0414	.
Mauritania	0	0.649913	0.335417	1.38629	0.615	0.255247
Mauritius	0	0.508304	0.580323	.	0.4634	0.988887
Mexico	1	0.54458	0.305108	5.45532	0.5418	0.248324
Monaco	0	0	.	.	0.6838	.
Morocco	0	0.119318	0.534009	1.60944	0.4841	0.145124
Netherlands	0	0.00917832	0.101963	2.48491	0.1054	0.698315
Nicaragua	0	0.54458	0.179329	1.09861	0.4844	0.205622
Niger	0	0.649913	0.732588	2.99573	0.6518	0.269144
Panama	0	0.54458	0.260852	2.07944	0.5528	0.418282
Paraguay	0	0.568182	0.144922	2.48491	0.1689	0.184886
Peru	1	0.568182	0.589687	4.06044	0.6566	0.421118
Philippines	1	0.514423	0.745177	4.8828	0.2385	0.563662
Poland	0	0.447115	0.0281234	1.38629	0.1183	0.447371
Portugal	0	0.0222902	0.0056763	1.09861	0.0468	0.398644
Rwanda	0	0.77229	0.129211	0	0.3238	0.114574
Senegal	0	0.649913	0.722772	3.4012	0.6939	0.348016
Seychelles	0	0.122378	.	.	0.2025	.
Slovenia	0	0.461101	0.0859232	0.693147	0.2216	1
Somalia	0	0.508304	0.0767429	2.30259	0.8117	0.323279
Spain	0	0	0.435881	2.19722	0.4165	0.478015
St. Lucia	0	0.54458	.	.	0.1769	.
Swaziland	0	1	0.386752	0	0.0582	0.0628724
Syria	0	0.103147	0.223095	2.48491	0.5399	0.183627
Togo	0	0.649913	0.71069	3.58352	0.7099	0.154916
Tunisia	1	0.119318	0.158251	0.693147	0.0394	0.130256
Ukraine	0	0.465909	0.418605	2.19722	0.4737	0.765489
Uruguay	0	0.568182	0.198162	0	0.2504	0.424318
Vatican	0	0.0222902	.	.	.	.
Venezuela	0	0.568182	0.107347	2.89037	0.4966	0.35962
Vietnam	0	0.480769	0.263712	4.39445	0.2383	0.271319
Zaire	1	1	0.901632	5.23644	0.02571	0.0281363
Variables Definition
Country	Country Name
Case	Dummy equal 1 if the the lawmaking institution in 2000 was Case law. Sources: David et al. (1995); Acarturk et al. (2005).
Statute	Dummy equal 1 if the the lawmaking institution in 2000 was Statute law. Sources: David et al. (1995); Acarturk et al. (2005).
Case-I	Dummy equal 1 if the the lawmaking institution at independence was Case law. Sources: David et al. (1995); Acarturk et al. (2005).
Statute-I	Dummy equal 1 if the the lawmaking institution at independence was Statute law. Sources: David et al. (1995); Acarturk et al. (2005).
Genetic-Distance	Genetic distance between two populations based on the differences between the frequencies of alleles in the two populations and measured through the coancestry coefficient normalized to range between 0 and 1. Source: Spolaore and Wacziarg (2009).
ELF	This index represents for each country the probability that two individuals randomly drawn from the overall population will belong to different ethnolinguistic groups. The construction of this index is based on data from a Soviet ethnographic source, NarodovMira and augmented by Fearon and Laitin (2003 ). Source: Michalopoulos (2012).
Ln-Language	ln(number of languages). Source: Michalopoulos (2012).
Ethnic	Ethnic fractionalization. Source: Alesina et al. (2003).
Pc-Institutions	Principal component extracted from Constraints-on-Executive and Polity normalized to range between 0 and 1.
Constraints-on-Executive	Institutionalised constraints on the decision making powers of chief executives, ranging from 1 (unlimited authority) to 7 (accountable executive). Source: Marshall and Jaggers (2008).
Polity	Institutionalised quality of democracy, ranging from -10 (strong autocracy) to 10 (strong democracy). Source: Marshall and Jaggers (2008).
Country	Statute	Genetic-Distance	ELF	Ln-Language	Ethnic	Pc-Institutions
Anguilla	0	0.568182	.	.	0.184489	.
Antigua	0	0.54458	.	.	0.1643	.
Australia	0	0.670455	0.31589	2.3979	0.0929	1
Bahrain	1	0.119318	0.263894	.	0.5021	0.0439639
Bangladesh	0	0.122378	0.0049751	3.46574	0.0454	0.41988
Barbados	0	0.413899	.	.	0.1423	.
Belize	0	0.54458	.	1.94591	0.7015	.
Bermuda	0	0.413899	.	.	0.534	.
Botswana	0	1	0.506392	3.2581	0.4102	0.814752
Brunei	0	0.503497	.	.	0.5416	.
Burundi	0	0.746503	0.0355107	0	0.2951	0.144434
BVI	0	0.54458	.	.	0.19	.
Canada	0	0.51792	0.754994	3.46574	0.7124	0.968917
Cayman	0	0.54458	.	.	0.76	.
China	1	0.570804	0.118452	5.15906	0.1538	0.131015
Cyprus	0	0.0891608	0.348583	.	0.0939	0.969312
Dominica	0	0.54458	.	.	0.2003	.
Ethiopia	1	0.508304	0.693593	4.33073	0.7235	0.525882
Falkland Island	0	0.568182	.	.	0	.
Fiji	0	0.677448	0.710538	.	0.5479	0.850127
Finland	0	0.361888	0.158903	1.60944	0.1315	0.97412
Gambia	0	0.649913	0.727815	2.07944	0.7864	0.630055
Ghana	0	0.649913	0.706123	4.23411	0.6733	0.232406
Gibraltar	0	0.119318	.	.	.	.
Greece	1	0.083479	0.0986451	2.30259	0.1576	0.715592
Grenada	0	0.54458	.	.	0.2661	.
Guyana	0	0.568182	0.583841	2.07944	0.6195	0.490292
Hong Kong	0	0.503497	.	.	0.062	.
Iceland	0	0.00917832	.	0	0.0798	.
India	0	0.122378	0.886478	5.66988	0.4182	0.959393
Ireland	0	0	0.0454303	0.693147	0.1206	0.983628
Israel	0	0.103147	0.199138	1.94591	0.3436	0.984184
Jamaica	0	0.54458	0.0457667	.	0.4129	0.994627
Japan	0	0.513986	0.015465	0	0.0119	0.586122
Jordan	1	0.104021	0.0466286	1.38629	0.5926	0.175737
Kenya	0	0.77229	0.833254	3.89182	0.8588	0.313292
Korea Republic	1	0.413899	0.0041175	0	0.002	0.419331
Kuwait	1	0.104021	0.184686	0.693147	0.6604	0.144001
Lebanon	1	0.104021	0.134805	.	0.1314	0.497721
Lesotho	0	1	0.222482	1.38629	0.255	0.353597
Liberia	0	0.649913	0.829912	3.33221	0.9084	0.426622
Malawi	0	1	0.62027	2.19722	0.6744	0.16129
Malaysia	0	0.557255	0.651521	4.45435	0.588	0.745099
Montserrat	0	0.54458	.	.	.	.
Myanmar	0	0.381556	0.475505	4.43082	0.5062	0.368519
Namibia	0	1	0.676549	2.99573	0.6329	0.736522
Nauru	0	0.513112	.	.	0.5832	.
Nepal	0	0.381556	0.699237	4.67283	0.6632	0.197705
New Zealand	0	0.433129	0.372999	0	0.3969	1
Nigeria	0	0.649913	0.868932	6.12905	0.8505	0.357436
Norway	0	0	0.0388687	1.38629	0.0586	1
Pakistan	0	0.122378	0.644509	3.97029	0.7098	0.530357
Papua Nuova Guinea	0	0.793706	0.44505	6.03548	0.2718	1
Quatar	1	0.103147	.	.	0.7456	0
Romania	1	0.083479	0.252163	1.79176	0.3069	0.293649
Sierra Leone	0	0.649913	0.768846	2.77259	0.8191	0.340758
Singapore	0	0.503497	0.419383	.	0.3857	0.368261
Solomon Island	0	0.677448	.	3.63759	0.111	0.93332
South Africa	0	1	0.877227	2.63906	0.7517	0.853717
Sri Lanka	0	0.122378	0.467041	1.38629	0.415	0.835741
St. Kitts & Navis	0	0.54458	.	.	0.1842	.
St. Vincent	0	0.54458	.	.	0.3066	.
Sudan	1	0.77229	0.73507	4.72739	0.7147	0.319064
Taiwan	1	0.570804	0.2744	2.48491	0.2744	0.301202
Tanzania	0	1	0.925035	4.70048	0.7353	0.267018
Thailand	1	0.607517	0.663652	3.97029	0.6338	0.132179
Tonga	1	0.433129	.	.	0.0869	.
Trinidad & Tobago	0	0.54458	0.558431	.	0.6475	0.961714
Turkey	0	0.358392	0.254913	2.99573	0.32	0.285496
Turks & Caicos	0	0.54458	.	.	0	.
UAE	1	0.103147	0.180868	0.693147	0.6252	0.211087
Uganda	0	0.77229	0.899465	3.61092	0.9302	0.313496
USA	0	0.413899	0.35695	3.82864	0.4901	0.983318
Western Samoa	0	0.433129	.	.	0.1376	.
Zambia	0	1	0.818216	3.55535	0.7808	0.28285
Zimbabwe	0	1	0.54395	2.70805	0.3874	0.37486
Country	Clusters	Common	Common-D	Genetic-Distance	ELF	Ln-Language	Ethnic	Pc-Institutions
Argentina	1	1	1	0.568182	0.307319	2.56495	0.255	0.364393
Argentina	1	1	1	0.568182	0.307319	2.56495	0.255	0.364393
Belgium	2	1	1	0	0.551184	2.07944	0.5554	0.884527
Belgium	2	1	1	0	0.551184	2.07944	0.5554	0.884527
Bolivia	3	1	1	0.568182	0.678133	2.83321	0.7396	0.395798
Bolivia	3	1	1	0.568182	0.678133	2.83321	0.7396	0.395798
Brazil	4	1	1	0.568182	0.0705802	3.71357	0.5408	0.289293
Brazil	4	1	1	0.568182	0.0705802	3.71357	0.5408	0.289293
Bulgaria	5	1.5	1	0.0891608	0.219949	1.79176	0.4021	0.303751
Bulgaria	5	1.5	1	0.0891608	0.219949	1.79176	0.4021	0.303751
Chile	6	3	1	0.568182	0.140437	1.09861	0.1861	0.482559
Chile	6	3	1	0.568182	0.140437	1.09861	0.1861	0.482559
Colombia	7	1	1	0.568182	0.0601527	3.63759	0.6014	0.532769
Colombia	7	1	1	0.568182	0.0601527	3.63759	0.6014	0.532769
Costa Rica	8	0	0	0.54458	0.07109	1.38629	0.2368	0.892133
Costa Rica	8	1	1	0.54458	0.07109	1.38629	0.2368	0.892133
Cote D'Ivoire	9	2	1	0.649913	0.859294	4.23411	0.8204	0.0854784
Cote D'Ivoire	9	2	1	0.649913	0.859294	4.23411	0.8204	0.0854784
Croatia	10	-0.5	0	0.461101	0.334221	0	0.369	0.374336
Croatia	10	-0.5	0	0.461101	0.334221	0	0.369	0.374336
Czech Republic	11	-0.5	0	0.361888	0.322181	1.09861	0.3222	1
Czech Republic	11	-0.5	0	0.361888	0.322181	1.09861	0.3222	1
Dominican Republic	12	3	1	0.54458	0.0369888	0.693147	0.4294	0.350331
Dominican Republic	12	2	1	0.54458	0.0369888	0.693147	0.4294	0.350331
Ecuador	13	1	1	0.568182	0.533853	2.77259	0.655	0.455427
Ecuador	13	0	0	0.568182	0.533853	2.77259	0.655	0.455427
Egypt	14	2.5	1	0.103147	0.0440085	2.07944	0.1836	0.404604
Egypt	14	1.5	1	0.103147	0.0440085	2.07944	0.1836	0.404604
Estonia	15	0	0	0	0.524308	0	0.5062	0.895217
Estonia	15	0	0	0	0.524308	0	0.5062	0.895217
Guatemala	16	2	1	0.54458	0.643684	3.89182	0.5122	0.293292
Guatemala	16	2	1	0.54458	0.643684	3.89182	0.5122	0.293292
Honduras	17	1	1	0.54458	0.161733	1.09861	0.1867	0.503979
Honduras	17	1	1	0.54458	0.161733	1.09861	0.1867	0.503979
Hungary	18	-0.5	0	0	0.0981686	1.60944	0.1522	0.364387
Hungary	18	-0.5	0	0	0.0981686	1.60944	0.1522	0.364387
Indonesia	19	1	1	0.479895	0.764058	6.13556	0.7351	0.311728
Indonesia	19	1	1	0.479895	0.764058	6.13556	0.7351	0.311728
Italy	20	1	1	0.0222902	0.0381711	3.17805	0.1145	0.60373
Italy	20	1	1	0.0222902	0.0381711	3.17805	0.1145	0.60373
Kazakhistan	21	-1	0	0.414773	0.688473	1.38629	0.6171	0.278739
Kazakhistan	21	0	0	0.414773	0.688473	1.38629	0.6171	0.278739
Latvia	22	-0.5	0	0	0.609375	0	0.5867	0.947609
Latvia	22	-0.5	0	0	0.609375	0	0.5867	0.947609
Lithuania	23	-0.5	0	0	0.346491	0	0.3223	1
Lithuania	23	-0.5	0	0	0.346491	0	0.3223	1
Mexico	24	2.5	1	0.54458	0.305108	5.45532	0.5418	0.248324
Mexico	24	2.5	1	0.54458	0.305108	5.45532	0.5418	0.248324
Morocco	25	1	1	0.119318	0.534009	1.60944	0.4841	0.145124
Morocco	25	1	1	0.119318	0.534009	1.60944	0.4841	0.145124
Netherlands	26	2.5	1	0.00917832	0.101963	2.48491	0.1054	0.698315
Netherlands	26	2.5	1	0.00917832	0.101963	2.48491	0.1054	0.698315
Panama	27	0	0	0.54458	0.260852	2.07944	0.5528	0.418282
Panama	27	0	0	0.54458	0.260852	2.07944	0.5528	0.418282
Paraguay	28	1	1	0.568182	0.144922	2.48491	0.1689	0.184886
Paraguay	28	2	1	0.568182	0.144922	2.48491	0.1689	0.184886
Peru	29	1	1	0.568182	0.589687	4.06044	0.6566	0.421118
Peru	29	1	1	0.568182	0.589687	4.06044	0.6566	0.421118
Philip.	30	1.5	1	0.514423	0.745177	4.8828	0.2385	0.563662
Philip.	30	1.5	1	0.514423	0.745177	4.8828	0.2385	0.563662
Poland	31	-1	0	0.447115	0.0281234	1.38629	0.1183	0.447371
Poland	31	-1	0	0.447115	0.0281234	1.38629	0.1183	0.447371
Portugal	32	2	1	0.0222902	0.0056763	1.09861	0.0468	0.398644
Portugal	32	1	1	0.0222902	0.0056763	1.09861	0.0468	0.398644
Senegal	33	0.5	0	0.649913	0.722772	3.4012	0.6939	0.348016
Senegal	33	2.5	1	0.649913	0.722772	3.4012	0.6939	0.348016
Slovenia	34	0	0	0.461101	0.0859232	0.693147	0.2216	1
Slovenia	34	0	0	0.461101	0.0859232	0.693147	0.2216	1
Spain	35	0.5	0	0	0.435881	2.19722	0.4165	0.478015
Spain	35	1.5	1	0	0.435881	2.19722	0.4165	0.478015
Swaziland	36	0	0	1	0.386752	0	0.0582	0.0628724
Swaziland	36	0	0	1	0.386752	0	0.0582	0.0628724
Tunisia	37	1	1	0.119318	0.158251	0.693147	0.0394	0.130256
Tunisia	37	2	1	0.119318	0.158251	0.693147	0.0394	0.130256
Uruguay	38	2	1	0.568182	0.198162	0	0.2504	0.424318
Uruguay	38	2	1	0.568182	0.198162	0	0.2504	0.424318
Venezuela	39	0.5	0	0.568182	0.107347	2.89037	0.4966	0.35962
Venezuela	39	0.5	0	0.568182	0.107347	2.89037	0.4966	0.35962
Variables Definition
Common	Difference between the sum of Comprehensive-Appeal-I, Judgment-Law-I, Inquisitorial-I, Written-Evidence-I and Statute-I and the sum of Comprehensive-Appeal, Judgment-Law, Inquisitorial, Written-Evidence, Statute.
Civil	Difference between the sum of Comprehensive-Appeal, Judgment-Law, Inquisitorial, Written-Evidence, Statute and the sum of Comprehensive-Appeal-I, Judgment-Law-I, Inquisitorial-I, Written-Evidence-I and Statute-I.
Common-D	Equals one whenever Common assumes a value weakly greater than one and zero otherwise.
Civil-D	Civil-Law equals one whenever Civil assumes a value weakly greater than 1 and zero otherwise.
Country	Clusters	Civil	Civil-D	Genetic-Distance	ELF	Ln-Language	Ethnic	Pc-Institutions
Australia	1	0.5	0	0.670455	0.31589	2.3979	0.0929	1
Australia	1	0.5	0	0.670455	0.31589	2.3979	0.0929	1
Canada	2	0.5	0	0.51792	0.754994	3.46574	0.7124	0.968917
Canada	2	0.5	0	0.51792	0.754994	3.46574	0.7124	0.968917
China	3	0	0	0.570804	0.118452	5.15906	0.1538	0.131015
China	3	0	0	0.570804	0.118452	5.15906	0.1538	0.131015
Finland	4	1.5	1	0.361888	0.158903	1.60944	0.1315	0.97412
Finland	4	1.5	1	0.361888	0.158903	1.60944	0.1315	0.97412
Ghana	5	-0.5	0	0.649913	0.706123	4.23411	0.6733	0.232406
Ghana	5	-0.5	0	0.649913	0.706123	4.23411	0.6733	0.232406
Greece	6	0.5	0	0.083479	0.0986451	2.30259	0.1576	0.715592
Greece	6	0.5	0	0.083479	0.0986451	2.30259	0.1576	0.715592
India	7	1	1	0.122378	0.886478	5.66988	0.4182	0.959393
India	7	2	1	0.122378	0.886478	5.66988	0.4182	0.959393
Ireland	8	2	1	0	0.0454303	0.693147	0.1206	0.983628
Ireland	8	2	1	0	0.0454303	0.693147	0.1206	0.983628
Israel	9	1	1	0.103147	0.199138	1.94591	0.3436	0.984184
Israel	9	1	1	0.103147	0.199138	1.94591	0.3436	0.984184
Japan	10	0.5	0	0.513986	0.015465	0	0.0119	0.586122
Japan	10	0.5	0	0.513986	0.015465	0	0.0119	0.586122
Jordan	11	-1	0	0.104021	0.0466286	1.38629	0.5926	0.175737
Jordan	11	-1	0	0.104021	0.0466286	1.38629	0.5926	0.175737
Kenya	12	1	1	0.77229	0.833254	3.89182	0.8588	0.313292
Kenya	12	1	1	0.77229	0.833254	3.89182	0.8588	0.313292
Korea Republic	13	1	1	0.413899	0.0041175	0	0.002	0.419331
Korea Republic	13	1	1	0.413899	0.0041175	0	0.002	0.419331
Kuwait	14	-1	0	0.104021	0.184686	0.693147	0.6604	0.144001
Kuwait	14	0	0	0.104021	0.184686	0.693147	0.6604	0.144001
Malaysia	15	0	0	0.557255	0.651521	4.45435	0.588	0.745099
Malaysia	15	1	1	0.557255	0.651521	4.45435	0.588	0.745099
Namibia	16	3	1	1	0.676549	2.99573	0.6329	0.736522
Namibia	16	3	1	1	0.676549	2.99573	0.6329	0.736522
New Zealand	17	2	1	0.433129	0.372999	0	0.3969	1
New Zealand	17	2	1	0.433129	0.372999	0	0.3969	1
Nigeria	18	0.5	0	0.649913	0.868932	6.12905	0.8505	0.357436
Nigeria	18	0.5	0	0.649913	0.868932	6.12905	0.8505	0.357436
Norway	19	1	1	0	0.0388687	1.38629	0.0586	1
Norway	19	1	1	0	0.0388687	1.38629	0.0586	1
Pakistan	20	3	1	0.122378	0.644509	3.97029	0.7098	0.530357
Pakistan	20	3	1	0.122378	0.644509	3.97029	0.7098	0.530357
Romania	21	0	0	0.083479	0.252163	1.79176	0.3069	0.293649
Romania	21	0	0	0.083479	0.252163	1.79176	0.3069	0.293649
South Africa	22	2	1	1	0.877227	2.63906	0.7517	0.853717
South Africa	22	1.5	1	1	0.877227	2.63906	0.7517	0.853717
Taiwan	23	0.5	0	0.570804	0.2744	2.48491	0.2744	0.301202
Taiwan	23	0.5	0	0.570804	0.2744	2.48491	0.2744	0.301202
Tanzania	24	1.5	1	1	0.925035	4.70048	0.7353	0.267018
Tanzania	24	0.5	0	1	0.925035	4.70048	0.7353	0.267018
Thailand	25	1	1	0.607517	0.663652	3.97029	0.6338	0.132179
Thailand	25	1	1	0.607517	0.663652	3.97029	0.6338	0.132179
Turkey	26	-2.5	0	0.358392	0.254913	2.99573	0.32	0.285496
Turkey	26	-2.5	0	0.358392	0.254913	2.99573	0.32	0.285496
UAE	27	4	1	0.103147	0.180868	0.693147	0.6252	0.211087
UAE	27	2	1	0.103147	0.180868	0.693147	0.6252	0.211087
Uganda	28	2.5	1	0.77229	0.899465	3.61092	0.9302	0.313496
Uganda	28	2.5	1	0.77229	0.899465	3.61092	0.9302	0.313496
USA	29	2.5	1	0.413899	0.35695	3.82864	0.4901	0.983318
USA	29	2.5	1	0.413899	0.35695	3.82864	0.4901	0.983318
Zambia	30	1	1	1	0.818216	3.55535	0.7808	0.28285
Zambia	30	1	1	1	0.818216	3.55535	0.7808	0.28285
Zimbabwe	31	3	1	1	0.54395	2.70805	0.3874	0.37486
Zimbabwe	31	3	1	1	0.54395	2.70805	0.3874	0.37486

## Sheet: Guerriero (2016b)
Country	Common-Law	Social-Welfare
Albania	.	.
Algeria	.	.
Anguilla	0.401403	.
Antigua	.	.
Argentina	0.401403	0.045236
Australia	0.62692	.
Bahrain	0.0805109	.
Bangladesh	0.37254	0.557166
Barbados	0.70743	.
Belgium	0.180557	.
Belize	0.37254	0.659413
Benin	.	.
Bermuda	0.363213	.
Bolivia	0.180557	0.113724
Botswana	0.66511	0.821259
Brazil	0.0805109	0.193782
Brunei	.	.
Bulgaria	0.344218	0.243185
Burkina Faso	.	.
Burundi	.	.
BVI	0.70743	.
Cameroon	.	.
Canada	0.62692	0.653592
Cayman	0.443724	.
Central African Republic	.	.
Chad	.	.
Chile	0.679108	0.641701
China	0.151695	0.559188
Colombia	0.0288627	0.36613
Comoro	.	.
Congo	.	.
Costa Rica	0.0805109	0.479702
Cote D'Ivoire	0.151695	0.244482
Croatia	0.0805109	0.276091
Cuba	.	.
Cyprus	0.443724	.
Czech Republic	0.0805109	0.113566
Dominica	.	.
Dominican Republic	0.37254	0.357598
Ecuador	0.109374	0.084897
Egypt	0.344218	0.70511
El Salvador	0.37308	0.168304
Equatorial Guinea	.	.
Estonia	0.344218	0.499068
Ethiopia	.	.
Falkland Island	.	.
Fiji	.	.
Finland	0.636247	.
Gabon	.	.
Gambia	.	.
Georgia	0.0805109	0.154641
Ghana	0.62692	0.381014
Gibraltar	0.392076	.
Greece	0.29257	.
Grenada	0.37254	.
Guatemala	0.928816	0.253931
Guinea	.	.
Guyana	.	.
Haiti	.	.
Honduras	0.0288627	0.137584
Hong Kong	0.66511	.
Hungary	0.0805109	0.460862
Iceland	0.37254	.
India	0.320892	0.568567
Indonesia	0.472586	0.115302
Iran	.	.
Ireland	0.443724	.
Israel	0.899954	.
Italy	0.180557	0.178624
Jamaica	0.37254	.
Japan	0.66511	.
Jordan	0	.
Kazakhstan	0.344218	0.0737006
Kenya	0.443724	0.0920614
Khmer Republic	.	.
Korea Republic	0.0805109	.
Kuwait	0.0805109	.
Laos	.	.
Latvia	0.0805109	.
Lebanon	0.0805109	.
Lesotho	.	.
Liberia	.	.
Libya	.	.
Liechtenstein	.	.
Lithuania	0.0805109	0.12218
Luxembourg	0.180557	.
Madagascar Republic of	.	.
Malawi	0.70743	0.49988
Malaysia	0.899954	0.58296
Mali	.	.
Malta	0.0805109	.
Mauritania	.	.
Mauritius	.	.
Mexico	0.636247	0.354764
Monaco	0.0711837	.
Montserrat	.	.
Morocco	0.180557	.
Myanmar	.	.
Namibia	0.401403	0.714688
Nauru	.	.
Nepal	.	.
Netherlands	0.415401	.
New Zealand	0.443724	.
Nicaragua	.	.
Niger	.	.
Nigeria	0.70743	0.20163
Norway	0.636247	.
Pakistan	0.401403	0.435594
Panama	0.109374	0.390264
Papua Nuova Guinea	.	.
Paraguay	0	.
Peru	0.401403	0.00517175
Philippines	0.66511	0.498904
Poland	0.37308	0.395121
Portugal	0.0805109	0.344222
Quatar	.	.
Romania	0.0805109	0.296152
Rwanda	.	.
Senegal	0.415401	0.479784
Seychelles	.	.
Sierra Leone	.	.
Singapore	1	1
Slovenia	0.344218	0.430504
Solomon Island	.	.
Somalia	.	.
South Africa	0.636247	0.592871
Spain	0.344218	0.29853
Sri Lanka	0.37254	.
St. Kitts & Navis	.	.
St. Lucia	.	.
St. Vincent	0.584599	.
Sudan	.	.
Swaziland	0.109374	.
Syria	.	.
Taiwan	0.344218	.
Tanzania	0.70743	0.329145
Thailand	0.0805109	0.637785
Togo	.	.
Tonga	.	.
Trinidad & Tobago	0.363213	0.593595
Tunisia	0.37254	0.702878
Turkey	0.555736	0.460336
Turks & Caicos	0.472586	.
UAE	0	.
Uganda	0.66511	0.29053
Ukraine	0.415401	0.0283828
Uruguay	0.151695	0.43567
USA	0.636247	0.461668
Vatican	.	.
Venezuela	0.37308	0.0800818
Vietnam	0.151695	.
Western Samoa	.	.
Zaire	.	.
Zambia	0.443724	0.3547
Zimbabwe	0.401403	0.484032
Country	Country
Common-Law	First principal component extracted from 1 - Statute_e, 1 - Comprehensive-Appeal_e, 1 - Judgment-Law_e, 1 - Inquisitorial_e, 1 - Written-Evidence_e and normalized to range between 0 and 1.
Social-Welfare	Principal component extracted from two indices normalized in order to range between 0 and 1. The first (second) is based on answers to the question “in resolving business disputes, do you believe your country’s court system to be fair and impartial (honest and uncorrupt)?” The first (second) index ranges between 1 and 6, where higher scores mean a more fair and impartial (honest and uncorrupt) le…
